# Supplementary material for: Inertial Sensor-to-Segment Calibration for Accurate 3D Joint Angle Calculation for Use in OpenSim
Source: Sensors (Basel). 2022 Apr 24;22(9):3259. doi: 10.3390/s22093259 (PMC9104520; doi:10.3390/s22093259)
Supplement: Supplementary file 1 [file sensors-22-03259-s001.zip]

Archive with 1 entries (1 files):
- sensors-1659724-supplementary.pdf
